# Supplementary material for: Atypical BRAF and NRAS Mutations in Mucosal Melanoma
Source: Cancers (Basel). 2019 Aug 8;11(8):1133. doi: 10.3390/cancers11081133 (PMC6721527; doi:10.3390/cancers11081133)
Supplement: Supplementary file 1 [file cancers-11-01133-s001.zip]

Archive with 1 entries (1 files):
- cancers-555912.xlsx
