# Supplementary material for: Atypical BRAF and NRAS Mutations in Mucosal Melanoma
Source: Cancers (Basel). 2019 Aug 8;11(8):1133. doi: 10.3390/cancers11081133 (PMC6721527; doi:10.3390/cancers11081133)
Supplement: Supplementary file 1 [file cancers-11-01133-s001.zip › cancers-555912.xlsx]

## Sheet: Table 1
NRAS mutations in mucosal melanoma
	G12						G13					Q61					Location
	G12A	G12C	G12D	G12R	G12S	G12V	G13A	G13C	G13D	G13R	G13V	Q61H	Q61K	Q61L	Q61R	Total tumors analyzed	Head Neck	Genital area and urinary tract	Anorectum	Digestive tract	unknown
Our experience (St Louis Hospital; Paris)	1		3			1				1		1	3	2	2	67	46	7	10	3	1
Ablain et al. 2018									2				1		1	43	14	15	10	2	2
Amit et al. 2017	3			1		1		1	2	3			5	1	3	66	66
Antonescu et al. 2007													1			18			18
Aulmann et al. 2014	1					1			1					2		50		50
Aulmann et al. 2014						1						1				15		15
Beadling et al. 2008		1	2			2				3			1			37					37
Chraybi et al. 2013	1		2													17	17
Cosgarea et al. 2017										1			2	1	2	71	28	28	9	3	3
Dias-Santagata et al. 2017						1									2	23		23
Hayward et al. 2017		1													1	8	3	4	1
Hintzsche et al. 2017													1			19	5	9	5
Ignatova et al. 2017											1					21	21
Jiveskog et al.1998				1											2	11		11
Kim et al. 2017	2												2		2	46					46
Krauthammer et al. 2012			1													8	4	3	1
Lasota et al. 2019												1	3			15				15
Lovly et al. 2012												1			1	11	7	2	2
Lyu et al. 2018												1				19	19
Niu et al. 2013	1											1	1		1	28	23	3	1	1
Omholt et al. 2011			1						2			1	1	1	1	71	14	35	22
Ozturk et al. 2016		1												1		42	42
Quek et al. 2019													1	1		27	7	15	5
Sekine et al. 2009	1			1			1			1		3				16				16
Sheng et al. 2016	1		2	2									3		7	176	67	52	46	11
Si et al. 2012	1		2		1					2		1		2		120	51	26	21	5	17
Tseng et al. 2014						1			1				1			25		25
Turri-Zanoni et al. 2012	1		1					1	1					1	2	32	32
Uhara et al. 2014									1							21					21
Van Engen et al. 2014						1							3			24		24
Wong et al. 2005		1	1									2	1			36	20	8	5	3
Wroblewska et al. 2019	1								1			1	3		2	95	95
Wylomanski et al. 2017			1			1									1	22		22
Yang et al. 2016	1															15			15
Yun et al. 2011			1													55	25	7	17	3	3
Zebary et al. 2013	1	1	1						1			2	1		1	56	56
Zhou et al. 2012	1											1	1		1	28					28
Total	17	5	18	5	1	10	1	2	12	11	1	17	35	12	32	1454	662	384	188	62	158

## Sheet: Table 2
BRAF mutations in mucosal melanoma	BRAF
	T847M	S727I	S616F	Q612X	S605N	K601E	V600E	V600R	V600K	T599I	L597V	L597Q	L597R	G596D	D594E	D594N	D594G	N581I	H574Q	L505H	K483E	G469R	G469A	I457T	S432X	N188S	V168L	Total tumors analyzed
Our experience (St Louis Hospital; Paris)							2																					27
Ablain et al. 2018							2		1	1			1							1			1					43
Amit et al.2017							3		1								1											66
Aulmann et al. 2014																												50	No BRAF mutation
Aulmann et al. 2014																												15	No BRAF mutation
Beading et al. 2008																												37	No BRAF mutation
Chen et al. 2018																	1											9
Chraybi et al. 2013																	1											17
Cosgarea et al. 2017							4		1																	1		71
Dias-Santagata et al. 2017							7					1										1						23
Hayward et al. 2017																					1							8
Hintzsche et al. 2017		1																					2		1		1	19
Ignatova et al. 2017							1																					21
Kim et al. 2017						1	2																					46	BRAF gene fusion
Krauthammer et al. 2012																												8	No BRAF mutation
Lasota et al. 2019																												15	No BRAF mutation
Li et al. 2018																			1									1
Lyu et al. 2018																												19	No BRAF mutation
Niu et al. 2013							1		1														1					28
Omholt et al. 2011							2				1						1											71
Ozturk et al. 2016							2																					42
Quek et al. 2019																1					1							27
Sekine et al. 2009							1																					16
Sheng et al. 2016	1			1	1	1	10							1		1	1											176
Si et al. 2012			1			1	10		1						1									1				120
Tseng et al. 2014						1	1																					25
Turri-Zanoni et al. 2012																	1											32
Wong et al. 2005							1											1										36
Wroblewska et al. 2019							4										2											95
Wylomanski et al. 2017							5																					22
Yang et al. 2016																												15	T599 Duplication
Yun et al. 2011							1																					55
Zebary et al. 2013							1		1																			56
Zhou et al. 2012								1														1						28
Total	1	1	1	1	1	4	60	1	6	1	1	1	1	1	1	2	8	1	1	1	2	2	4	1	1	1	1	1339
